# Supplementary material for: Brain Re-Irradiation Robustly Accounting for Previously Delivered Dose
Source: Cancers (Basel). 2023 Jul 28;15(15):3831. doi: 10.3390/cancers15153831 (PMC10417278; doi:10.3390/cancers15153831)
Supplement: Supplementary file 1 [file cancers-15-03831-s001.zip]

Archive with 1 entries (1 files):
- cancers-2486319-supplementary.pdf
